# Supplementary material for: Amyloid-Forming Corpora Amylacea and Spheroid-Type Amyloid Deposition: Comprehensive Analysis Using Immunohistochemistry, Proteomics, and a Literature Review
Source: Int J Mol Sci. 2024 Apr 4;25(7):4040. doi: 10.3390/ijms25074040 (PMC11012059; doi:10.3390/ijms25074040)
Supplement: Supplementary file 1 [file ijms-25-04040-s001.zip]

Archive with 1 entries (1 files):
- ijms-2927064-supplementary.pdf
